# Supplementary material for: Effectiveness of a Theory-Informed Documentary to Reduce Consumption of Meat and Animal Products: Three Randomized Controlled Experiments
Source: Nutrients. 2021 Dec 20;13(12):4555. doi: 10.3390/nu13124555 (PMC8708224; doi:10.3390/nu13124555)
Supplement: Supplementary file 1 [file nutrients-13-04555-s001.zip]

Archive with 1 entries (1 files):
- nutrients-1481460-supplementary.pdf
